# Supplementary material for: Effects of incoming polygonal fault systems on subduction zone and slow slip behavior
Source: Sci Adv. 2025 Jul 4;11(27):eadu4227. doi: 10.1126/sciadv.adu4227 (PMC12227072; doi:10.1126/sciadv.adu4227)
Supplement: Supplementary file 2 — Movies S1 to S7 [file sciadv.adu4227_movies_s1_to_s7.zip]

Archive with 7 entries (7 files):
- sciadv.adu4227_movie_s7.mp4
- sciadv.adu4227_movie_s6.mp4
- sciadv.adu4227_movie_s5.mp4
- sciadv.adu4227_movie_s4.mp4
- sciadv.adu4227_movie_s3.mp4
- sciadv.adu4227_movie_s2.mp4
- sciadv.adu4227_movie_s1.mp4
